# Supplementary material for: The spectrum of TP53 mutations in Rwandan patients with gastric cancer
Source: Genes Environ. 2024 Mar 8;46:8. doi: 10.1186/s41021-024-00302-y (PMC10921722; doi:10.1186/s41021-024-00302-y)
Supplement: Supplementary file 2 — Supplementary Material 2 [file 41021_2024_302_MOESM2_ESM.xlsx]

## Sheet: Table S2
Supplementary Table S2. List of TP53 mutations and flanking bases of the mutated residues in Rwandan patients with gastric cancer
S/N	Case_ID	Age (y.o)	Age	Sex	Province	Anatomic site	Lauren's classification	WHO classification	Exon/Intron	Genomic description (GRCh38)	Coding DNA description	Type	Mutated base	Base at 5' side	Base at 3' side	Spectrum	Mutation effect
1	GC090	40	<45	Male	Western	Pyloric	Mixed	Mixed	Exon 4	g.7676060G>T	c.309C>A	C>A	C	A	C	G:C>T:A	nonsense
2	GC057	43	<45	Female	Northern	Antrum	Intestinal	Tubular, moderately differentiated	Exon 4	g.7676055C>A	c.314G>T	G>T	G	G	C	G:C>T:A	missense
3	GC081	68	65-74	Male	Northern	Antrum	Mixed	Mixed	Exon 5	g.7675206del	c.406del	NA	NA	C	A	deletion	frameshift
4	GC028	68	65-74	Female	Northern	Pyloric	Mixed	Mixed	Exon 5	g.7675185C>T	c.427G>A	G>A	G	T	T	G:C>A:T at non-CpG	missense
5	GC067	67	65-74	Male	Southern	Antrum	Mixed	Mixed	Exon 5	g.7675142A>G	c.470T>C	T>C	T	G	C	A:T>G:C	missense
6	GC019	73	65-74	Female	Southern	Pyloric	Diffuse	Poorly cohesive, signet-ring cell phenotype	Exon 5	g.7675139C>A	c.473G>T	G>T	G	C	C	G:C>T:A	missense
7	GC014	75	75-	Male	Eastern	Antrum	Diffuse	Poorly cohesive, signet-ring cell phenotype	Exon 5	g.7675138G>A	c.474C>T	C>T	C	G	G	G:C>A:T at CpG	silent
8	GC021	73	65-74	Male	Northern	Fundus	Mixed	Mixed	Exon 5	g.7675138_7675156del	c.456_474del	NA	NA	C	G	deletion	frameshift
9	GC053	77	75-	Female	Southern	Pyloric	Intestinal	Tubular, moderately differentiated	Exon 5	g.7675094A>C	c.518T>G	T>G	T	G	G	A:T>C:G	missense
10	GC028	68	65-74	Female	Northern	Pyloric	Mixed	Mixed	Exon 5	g.7675088C>T	c.524G>A	G>A	G	C	C	G:C>A:T at CpG	missense
11	GC080	65	65-74	Male	Western	Antrum	Mixed	Mixed	Exon 5	g.7675088C>T	c.524G>A	G>A	G	C	C	G:C>A:T at CpG	missense
12	GC042	64	55-64	Female	Eastern	Antrum	Not defined	Undifferentiated carcinoma	Exon 5	g.7675085C>A	c.527G>T	G>T	G	T	C	G:C>T:A	missense
13	GC071	66	65-74	Male	Northern	Fundus	Intestinal	Tubular, moderately differentiated	Exon 5	g.7675085C>A	c.527G>T	G>T	G	T	C	G:C>T:A	missense
14	GC079	59	55-64	Female	Southern	Antrum	Not defined	Undifferentiated carcinoma	Exon 5	g.7675085C>A	c.527G>T	G>T	G	T	C	G:C>T:A	missense
15	GC028	68	65-74	Female	Northern	Pyloric	Mixed	Mixed	Exon 6	g.7674954G>A	c.577C>T	C>T	C	G	A	G:C>A:T at non-CpG	missense
16	GC075	76	75-	Female	Northern	Antrum	Mixed	Mixed	Exon 6	g.7674950A>C	c.581T>G	T>G	T	C	T	A:T>C:G	missense
17	GC084	68	65-74	Female	Northern	Antrum	Intestinal	Tubular, moderately differentiated	Exon 6	g.7674945G>A	c.586C>T	C>T	C	C	G	G:C>A:T at CpG	nonsense
18	GC059	53	45-54	Female	Eastern	Antrum	Intestinal	Tubular, moderately differentiated	Exon 6	g.7674894G>A	c.637C>T	C>T	C	T	G	G:C>A:T at CpG	nonsense
19	GC060	68	65-74	Female	Eastern	Antrum	Intestinal	Tubular, moderately differentiated	Exon 6	g.7674894G>A	c.637C>T	C>T	C	T	G	G:C>A:T at CpG	nonsense
20	GC066	53	45-54	Female	Kigali city	Antrum	Indeterminate	Tubular, poorly differentiated	Exon 6	g.7674894G>A	c.637C>T	C>T	C	T	G	G:C>A:T at CpG	nonsense
21	GC006	46	45-54	Male	Northern	Antrum	Indeterminate	Tubular, poorly differentiated	Exon 6	g.7674893C>A	c.638G>T	G>T	G	C	A	G:C>T:A	missense
22	GC051	53	45-54	Male	Eastern	Antrum	Mixed	Mixed	Exon 6	g.7674885C>T	c.646G>A	G>A	G	T	T	G:C>A:T at non-CpG	missense
23	GC060	68	65-74	Female	Eastern	Antrum	Intestinal	Tubular, moderately differentiated	Exon 6	g.7674877del	c.654del	NA	NA	T	C	deletion	Frameshift
24	GC038	80	75-	Female	Eastern	Antro-pyloric	Mixed	Mixed	Exon 7	g.7674230C>T	c.733G>A	G>A	G	C	G	G:C>A:T at CpG	missense
25	GC067	67	65-74	Male	Southern	Antrum	Mixed	Mixed	Exon 7	g.7674230C>T	c.733G>A	G>A	G	C	G	G:C>A:T at CpG	missense
26	GC014	75	75-	Male	Eastern	Antrum	Diffuse	Poorly cohesive, signet-ring cell phenotype	Intron 7	g.7674180C>T	c.782+1G>A	G>A	G	G	T	G:C>A:T at non-CpG	splice
27	GC035	54	45-54	Female	Kigali city	Antrum	Intestinal	Tubular, moderately differentiated	Exon 8	g.7673776G>C	c.844C>G	C>G	C	C	G	G:C>C:G	missense
28	GC106	71	65-74	Male	Kigali city	Fundus	Diffuse	Poorly cohesive, other cell types	Exon 8	g.7673776G>A	c.844C>T	C>T	C	C	G	G:C>A:T at CpG	missense
29	GC089	59	55-64	Male	Eastern	Cardia	Diffuse	Poorly cohesive, other cell types	Exon 8	g.7673763T>A	c.857A>T	A>T	A	G	A	A:T>T:A	missense
NA: Not applicable.

## Sheet: Table S3
Supplementary Table S3. Relationship between the TP53 mutation effect and patient attributes in Rwandan patients with gastric cancer
Clinical and demographical characteristics		Mutation effect					p value
		frameshift	missense	nonsense	silent	splice-site
		n (%)	n (%)	n (%)	n (%)	n (%)
Age group	<45	0 (0)	1 (5.3)	1 (20)	0 (0)	0 (0)	0.343
	45-54	0 (0)	3 (15.8)	2 (40)	0 (0)	0 (0)
	55-64	0 (0)	3 (15.8)	0 (0)	0 (0)	0 (0)
	65-74	3 (100)	9 (47.4)	2 (40)	0 (0)	0 (0)
	75-	0 (0)	3 (15.8)	0 (0)	1 (100)	1 (100)
Sex	Female	1 (33.3)	11 (57.9)	4 (80)	0 (0)	0 (0)	0.362
	Male	2 (66.7)	8 (42.1)	1 (20)	1 (100)	1 (100)
Province	Eastern	1 (33.3)	4 (21.1)	2 (40)	1 (100)	1 (100)	0.81
	Kigali city	0 (0)	2 (10.5)	1 (20)	0 (0)	0 (0)
	Northern	2 (66.7)	7 (36.8)	1 (20)	0 (0)	0 (0)
	Southern	0 (0)	5 (26.3)	0 (0)	0 (0)	0 (0)
	Western	0 (0)	1 (5.3)	1 (20)	0 (0)	0 (0)
Anatomic site of the tumor	Antro-pyloric	0 (0)	1 (5.3)	0 (0)	0 (0)	0 (0)	0.992
	Antrum	2 (66.7)	10 (52.6)	4 (80)	1 (100)	1 (100)
	Cardia	0 (0)	1 (5.3)	0 (0)	0 (0)	0 (0)
	Fundus	1 (33.3)	2 (10.5)	0 (0)	0 (0)	0 (0)
	Pyloric	0 (0)	5 (26.3)	1 (20)	0 (0)	0 (0)
Lauren's classification	Diffuse	0 (0)	3 (15.8)	0 (0)	1 (100)	1 (100)	0.395
	Indeterminate	0 (0)	1 (5.3)	1 (20)	0 (0)	0 (0)
	Intestinal	1 (33.3)	4 (21.1)	3 (60)	0 (0)	0 (0)
	Mixed	2 (66.7)	9 (47.4)	1 (20)	0 (0)	0 (0)
	Not defined	0 (0)	2 (10.5)	0 (0)	0 (0)	0 (0)
WHO classification	Mixed	2 (66.7)	9 (47.4)	1 (20)	0 (0)	0 (0)	0.186
	Poorly cohesive, other cell types	0 (0)	2 (10.5)	0 (0)	0 (0)	0 (0)
	Poorly cohesive, signet-ring cell phenotype	0 (0)	1 (5.3)	0 (0)	1 (100)	1 (100)
	Tubular, moderately differentiated	1 (33.3)	4 (21.1)	3 (60)	0 (0)	0 (0)
	Tubular, poorly differentiated	0 (0)	1 (5.3)	1 (20)	0 (0)	0 (0)
	Undifferentiated carcinoma	0 (0)	2 (10.5)	0 (0)	0 (0)	0 (0)

## Sheet: Table S4
Supplementary Table S4. Relationship between TP53 mutation patterns and patient attributes in Rwandan patients with gastric cancer
Clinical and demographical characteristics		Mutation pattern								p value
		G:C>T:A	A:T>C:G	A:T>G:C	A:T>T:A	G:C>A:T at non-CpG	G:C>A:T at CpG	G:C>C:G	deletion
		n (%)	n (%)	n (%)	n (%)	n (%)	n (%)	n (%)	n (%)
Age group	<45	2 (28.6)	0 (0)	0 (0)	0 (0)	0 (0)	0 (0)	0 (0)	0 (0)	0.077
	45-54	1 (14.3)	0 (0)	0 (0)	0 (0)	1 (25)	2 (20)	1 (100)	0 (0)
	55-64	2 (28.6)	0 (0)	0 (0)	1 (100)	0 (0)	0 (0)	0 (0)	0 (0)
	65-74	2 (28.6)	0 (0)	1 (100)	0 (0)	2 (50)	6 (60)	0 (0)	3 (100)
	75-	0 (0)	2 (100)	0 (0)	0 (0)	1 (25)	2 (20)	0 (0)	0 (0)
Sex	Female	4 (57.1)	2 (100)	0 (0)	0 (0)	2 (50)	6 (60)	1 (100)	1 (33.3)	0.584
	Male	3 (42.9)	0 (0)	1 (100)	1 (100)	2 (50)	4 (40)	0 (0)	2 (66.7)
Province	Eastern	1 (14.3)	0 (0)	0 (0)	1 (100)	2 (50)	4 (40)	0 (0)	1 (33.3)	0.524
	Kigali city	0 (0)	0 (0)	0 (0)	0 (0)	0 (0)	2 (20)	1 (100)	0 (0)
	Northern	3 (42.9)	1 (50)	0 (0)	0 (0)	2 (50)	2 (20)	0 (0)	2 (66.7)
	Southern	2 (28.6)	1 (50)	1 (100)	0 (0)	0 (0)	1 (10)	0 (0)	0 (0)
	Western	1 (14.3)	0 (0)	0 (0)	0 (0)	0 (0)	1 (10)	0 (0)	0 (0)
Anatomic site of the tumor	Antro-pyloric	0 (0)	0 (0)	0 (0)	0 (0)	0 (0)	1 (10)	0 (0)	0 (0)	0.092
	Antrum	4 (57.1)	1 (50)	1 (100)	0 (0)	2 (50)	7 (70)	1 (100)	2 (66.7)
	Cardia	0 (0)	0 (0)	0 (0)	1 (100)	0 (0)	0 (0)	0 (0)	0 (0)
	Fundus	1 (14.3)	0 (0)	0 (0)	0 (0)	0 (0)	1 (10)	0 (0)	1 (33.3)
	Pyloric	2 (28.6)	1 (50)	0 (0)	0 (0)	2 (50)	1 (10)	0 (0)	0 (0)
Lauren's classification	Diffuse	1 (14.3)	0 (0)	0 (0)	1 (100)	1 (25)	2 (20)	0 (0)	0 (0)	0.796
	Indeterminate	1 (14.3)	0 (0)	0 (0)	0 (0)	0 (0)	1 (10)	0 (0)	0 (0)
	Intestinal	2 (28.6)	1 (50)	0 (0)	0 (0)	0 (0)	3 (30)	1 (100)	1 (33.3)
	Mixed	1 (14.3)	1 (50)	1 (100)	0 (0)	3 (75)	4 (40)	0 (0)	2 (66.7)
	Not defined	2 (28.6)	0 (0)	0 (0)	0 (0)	0 (0)	0 (0)	0 (0)	0 (0)
WHO classification	Mixed	1 (14.3)	1 (50)	1 (100)	0 (0)	3 (75)	4 (40)	0 (0)	2 (66.7)	0.614
	Poorly cohesive, other cell types	0 (0)	0 (0)	0 (0)	1 (100)	0 (0)	1 (10)	0 (0)	0 (0)
	Poorly cohesive, signet-ring cell phenotype	1 (14.3)	0 (0)	0 (0)	0 (0)	1 (25)	1 (10)	0 (0)	0 (0)
	Tubular, moderately differentiated	2 (28.6)	1 (50)	0 (0)	0 (0)	0 (0)	3 (30)	1 (100)	1 (33.3)
	Tubular, poorly differentiated	1 (14.3)	0 (0)	0 (0)	0 (0)	0 (0)	1 (10)	0 (0)	0 (0)
	Undifferentiated carcinoma	2 (28.6)	0 (0)	0 (0)	0 (0)	0 (0)	0 (0)	0 (0)	0 (0)

## Sheet: Table S5
Supplementary Table S5. Clinical characteristics of gastric cancer patients with G:C>T:A TP53 mutation in studies used for comparison
Clinical characteristics	Present study	Previous TP53 mutational studies for gastric cancer patients
		Study by Natsume et al.		TCGA dataset		Study by Wang et al.
	(n = 7)	(n = 23) (33)		(n = 19) (52)		(n = 2) (43)
	n (%)	n (%)	p value	n (%)	p value	n (%)	p value
Age group			0.497		0.275		0.073
< 65	5 (71.4)	13 (56.5)		9 (47.4)		0 (0)
65 -	2 (28.6)	10 (43.5)		10 (52.6)		2 (100)
Sex			0.073		0.353		0.151
Female	4 (57.1)	5 (21.7)		7 (36.8)		0 (0)
Male	3 (42.9)	18 (78.3)		12 (63.2)		2 (100)

## Sheet: Table S6
Supplementary Table S6. Distribution of single base substitution-type TP53 mutations according to the 96 mutation patterns
SBS	This study (n = 26)		Previous TP53 mutational studies for gastric cancer patients
			Study by Natsume et al.		TCGA dataset		Study by Wang et al.
			(n = 225) (33)		(n = 182) (52)		(n = 47) (43)
	n	%	n	%	n	%	n	%
A[C>A]A	0	0	2	0.009	3	0.016	0	0
A[C>A]C	1	0.038	0	0	3	0.016	0	0
A[C>A]G	0	0	0	0	0	0	0	0
A[C>A]T	0	0	2	0.009	0	0	0	0
C[C>A]A	0	0	0	0	1	0.005	1	0.021
C[C>A]C	0	0	0	0	1	0.005	0	0
C[C>A]G	0	0	1	0.004	0	0	0	0
C[C>A]T	0	0	1	0.004	0	0	0	0
G[C>A]A	3	0.115	7	0.031	5	0.027	0	0
G[C>A]C	1	0.038	2	0.009	1	0.005	0	0
G[C>A]G	1	0.038	0	0	1	0.005	0	0
G[C>A]T	0	0	0	0	0	0	0	0
T[C>A]A	0	0	1	0.004	1	0.005	1	0.021
T[C>A]C	0	0	6	0.027	1	0.005	0	0
T[C>A]G	1	0.038	0	0	0	0	0	0
T[C>A]T	0	0	1	0.004	2	0.011	0	0
A[C>G]A	0	0	1	0.004	0	0	0	0
A[C>G]C	0	0	0	0	1	0.005	0	0
A[C>G]G	0	0	2	0.009	1	0.005	1	0.021
A[C>G]T	0	0	0	0	1	0.005	0	0
C[C>G]A	0	0	0	0	1	0.005	0	0
C[C>G]C	0	0	2	0.009	0	0	0	0
C[C>G]G	1	0.038	0	0	2	0.011	1	0.021
C[C>G]T	0	0	1	0.004	1	0.005	1	0.021
G[C>G]A	0	0	0	0	1	0.005	0	0
G[C>G]C	0	0	0	0	1	0.005	1	0.021
G[C>G]G	0	0	1	0.004	1	0.005	1	0.021
G[C>G]T	0	0	0	0	0	0	0	0
T[C>G]A	0	0	0	0	1	0.005	0	0
T[C>G]C	0	0	1	0.004	0	0	0	0
T[C>G]G	0	0	1	0.004	0	0	1	0.021
T[C>G]T	0	0	0	0	1	0.005	0	0
A[C>T]A	2	0.077	11	0.049	6	0.033	0	0
A[C>T]C	0	0	6	0.027	10	0.055	1	0.021
A[C>T]G	0	0	8	0.036	11	0.06	1	0.021
A[C>T]T	0	0	0	0	3	0.016	1	0.021
C[C>T]A	0	0	7	0.031	4	0.022	1	0.021
C[C>T]C	0	0	8	0.036	2	0.011	1	0.021
C[C>T]G	4	0.154	34	0.151	26	0.143	12	0.255
C[C>T]T	0	0	2	0.009	1	0.005	1	0.021
G[C>T]A	1	0.038	4	0.018	6	0.033	1	0.021
G[C>T]C	0	0	4	0.018	2	0.011	1	0.021
G[C>T]G	3	0.115	34	0.151	28	0.154	7	0.149
G[C>T]T	1	0.038	1	0.004	0	0	0	0
T[C>T]A	0	0	3	0.013	3	0.016	0	0
T[C>T]C	0	0	7	0.031	4	0.022	0	0
T[C>T]G	3	0.115	11	0.049	6	0.033	1	0.021
T[C>T]T	0	0	3	0.013	0	0	1	0.021
A[T>A]A	0	0	0	0	0	0	0	0
A[T>A]C	0	0	0	0	1	0.005	0	0
A[T>A]G	0	0	3	0.013	1	0.005	1	0.021
A[T>A]T	0	0	0	0	0	0	0	0
C[T>A]A	0	0	2	0.009	0	0	0	0
C[T>A]C	0	0	0	0	1	0.005	0	0
C[T>A]G	0	0	2	0.009	3	0.016	0	0
C[T>A]T	0	0	0	0	0	0	0	0
G[T>A]A	1	0.038	1	0.004	0	0	0	0
G[T>A]C	0	0	0	0	1	0.005	0	0
G[T>A]G	0	0	1	0.004	0	0	0	0
G[T>A]T	0	0	0	0	0	0	1	0.021
T[T>A]A	0	0	0	0	0	0	0	0
T[T>A]C	0	0	1	0.004	0	0	0	0
T[T>A]G	0	0	0	0	0	0	0	0
T[T>A]T	0	0	0	0	0	0	0	0
A[T>C]A	0	0	5	0.022	5	0.027	0	0
A[T>C]C	0	0	1	0.004	1	0.005	0	0
A[T>C]G	0	0	5	0.022	6	0.033	1	0.021
A[T>C]T	0	0	0	0	0	0	0	0
C[T>C]A	0	0	1	0.004	0	0	1	0.021
C[T>C]C	0	0	0	0	0	0	0	0
C[T>C]G	0	0	0	0	5	0.027	1	0.021
C[T>C]T	0	0	0	0	2	0.011	0	0
G[T>C]A	0	0	8	0.036	2	0.011	2	0.043
G[T>C]C	1	0.038	0	0	1	0.005	0	0
G[T>C]G	0	0	2	0.009	1	0.005	0	0
G[T>C]T	0	0	1	0.004	1	0.005	0	0
T[T>C]A	0	0	0	0	0	0	0	0
T[T>C]C	0	0	0	0	2	0.011	0	0
T[T>C]G	0	0	2	0.009	0	0	1	0.021
T[T>C]T	0	0	1	0.004	1	0.005	0	0
A[T>G]A	0	0	2	0.009	0	0	0	0
A[T>G]C	0	0	1	0.004	1	0.005	0	0
A[T>G]G	0	0	1	0.004	0	0	0	0
A[T>G]T	0	0	0	0	0	0	0	0
C[T>G]A	0	0	3	0.013	1	0.005	1	0.021
C[T>G]C	0	0	0	0	0	0	0	0
C[T>G]G	0	0	0	0	0	0	0	0
C[T>G]T	1	0.038	1	0.004	0	0	0	0
G[T>G]A	0	0	0	0	1	0.005	0	0
G[T>G]C	0	0	0	0	1	0.005	0	0
G[T>G]G	1	0.038	3	0.013	1	0.005	0	0
G[T>G]T	0	0	1	0.004	0	0	1	0.021
T[T>G]A	0	0	0	0	0	0	0	0
T[T>G]C	0	0	0	0	0	0	0	0
T[T>G]G	0	0	1	0.004	0	0	0	0
T[T>G]T	0	0	1	0.004	0	0	0	0
